# Supplementary material for: Multiple Ion Scaffold-Based Delivery Platform for Potential Application in Early Stages of Bone Regeneration
Source: Materials (Basel). 2021 Dec 13;14(24):7676. doi: 10.3390/ma14247676 (PMC8706177; doi:10.3390/ma14247676)
Supplement: Supplementary file 1 [file materials-14-07676-s001.zip]

Archive with 1 entries (1 files):
- materials-1425788-supplementary.pdf
